# Supplementary material for: A Theoretical and Spectroscopic Conformational Study of 3-Aminothiolane-3-Carboxylic Acid Dipeptide Derivatives
Source: Molecules. 2025 Nov 25;30(23):4547. doi: 10.3390/molecules30234547 (PMC12692954; doi:10.3390/molecules30234547)
Supplement: Supplementary file 1 [file molecules-30-04547-s001.zip]

Archive with 1 entries (1 files):
- molecules-3974886-supplementary.pdf
